# Supplementary material for: Effectiveness of Social Behaviors for Autonomous Wheelchair Robot to Support Elderly People in Japan
Source: PLoS One. 2015 May 20;10(5):e0128031. doi: 10.1371/journal.pone.0128031 (PMC4439048; doi:10.1371/journal.pone.0128031)
Supplement: S1 Table — (XLSX) [file pone.0128031.s001.xlsx]

## Sheet: Questionnaire results
Condition	Participant No.	Questionnaire items
		Intention to use	Easiness to make a request	Comfort	Enjoyment	Total
Caregiver	2	7	6	3	6	6
	3	6	6	6	4	6
	4	7	7	7	4	6
	5	5	6	7	4	6
	6	6	6	7	4	6
	7	6	6	3	5	7
	8	7	4	6	4	7
	9	6	7	7	4	6
	10	4	3	7	6	6
	11	2	3	6	2	3
	12	7	7	7	6	7
	13	7	4	6	5	6
	14	6	4	6	5	6
	15	7	7	7	7	7
	16	6	6	7	7	6
	17	7	7	7	7	7
	18	6	3	5	5	5
	19	6	5	7	5	6
	20	4	4	4	7	7
	21	6	4	7	5	5
	22	4	4	3	3	4
	23	3	5	6	4	5
	24	6	3	7	5	6
	25	6	7	7	6	7
	26	6	4	7	6	7
	27	4	4	6	6	5
	28	4	7	7	7	7
Simple	2	7	5	4	2	5
	3	7	7	7	2	6
	4	7	5	3	3	5
	5	6	7	7	2	5
	6	6	6	4	5	6
	7	6	5	3	3	5
	8	5	5	6	4	5
	9	6	7	7	5	6
	10	6	4	4	5	6
	11	5	2	6	4	4
	12	6	5	7	5	6
	13	7	4	6	5	5
	14	5	5	5	5	6
	15	6	6	6	5	6
	16	5	4	4	4	4
	17	4	4	6	3	5
	18	6	6	3	5	5
	19	6	4	7	4	5
	20	5	5	4	5	5
	21	7	7	7	7	7
	22	6	7	4	4	6
	23	4	6	5	6	5
	24	5	4	4	5	5
	25	5	6	5	6	6
	26	5	4	4	4	5
	27	2	1	2	2	2
	28	7	7	7	7	7
Proposed	2	7	5	4	4	7
	3	7	7	7	7	7
	4	7	7	5	4	6
	5	7	7	7	4	6
	6	5	5	7	3	5
	7	7	6	6	6	7
	8	6	5	7	6	6
	9	7	7	7	7	7
	10	7	6	6	6	7
	11	5	7	6	5	5
	12	7	6	7	7	7
	13	7	4	6	6	6
	14	6	6	6	7	7
	15	6	6	6	6	6
	16	7	7	7	6	7
	17	6	5	6	6	7
	18	6	7	7	6	6
	19	7	6	7	5	6
	20	6	6	4	7	5
	21	7	7	7	7	7
	22	6	7	4	4	6
	23	4	6	5	7	6
	24	6	5	5	6	6
	25	5	7	6	7	7
	26	5	4	7	4	6
	27	7	6	5	7	6
	28	7	7	7	7	7
