# Supplementary material for: Effectiveness of Social Behaviors for Autonomous Wheelchair Robot to Support Elderly People in Japan
Source: PLoS One. 2015 May 20;10(5):e0128031. doi: 10.1371/journal.pone.0128031 (PMC4439048; doi:10.1371/journal.pone.0128031)
Supplement: S2 Table — (XLSX) [file pone.0128031.s002.xlsx]

## Sheet: Interview coding results
Condition	Participant No.	Category No.
		Coder 1	Coder 2
Caregiver	4	8	8
	4	1	1
	8	7	3
	10	4	9
	10	1	1
	10	4	9
	11	4	4
	11	4	4
	14	7	7
	15	10	10
	15	3	7
	16	5	5
	16	8	8
	17	6	6
	18	1	1
	20	1	1
	21	9	4
	21	5	5
	22	8	8
	22	2	4
	22	10	1
	23	9	6
	23	1	1
	23	1	1
	23	10	10
	24	1	1
	24	3	1
	25	9	9
	26	1	1
	26	7	7
	27	3	1
	27	3	8
	27	1	1
	27	9	9
	28	8	8
	28	1	1
Simple	3	8	8
	6	4	4
	7	2	2
	7	8	8
	8	5	5
	8	5	5
	8	5	5
	11	5	5
	13	3	3
	13	1	1
	14	8	8
	15	4	8
	16	10	8
	16	5	5
	17	5	5
	18	1	1
	19	3	3
	20	2	2
	21	4	4
	22	8	8
	22	5	5
	23	6	6
	25	5	5
	26	6	5
	27	8	8
	27	5	5
	27	8	8
	27	4	8
	28	5	5
Proposed	2	5	5
	4	1	1
	5	4	4
	5	6	6
	5	6	6
	6	5	5
	6	5	5
	7	8	8
	8	1	1
	8	3	1
	9	5	5
	9	5	5
	10	5	5
	10	1	1
	11	5	5
	11	6	5
	12	1	1
	12	4	3
	12	5	5
	13	5	5
	14	5	5
	15	8	8
	16	4	4
	16	1	1
	16	5	5
	16	8	8
	17	4	3
	17	5	6
	17	4	2
	17	8	8
	18	5	5
	19	6	4
	20	5	5
	21	8	8
	21	5	5
	22	6	5
	23	1	1
	23	3	1
	24	3	8
	25	5	5
	26	1	1
	26	4	2
	26	4	4
	26	5	5
	26	5	5
	26	5	5
	26	1	1
	27	7	3
	27	4	4
	27	5	5
	27	7	7
	27	8	8
	28	1	1
